# Supplementary material for: Overexpression of Aurora Kinase B Is Correlated with Diagnosis and Poor Prognosis in Hepatocellular Carcinoma
Source: Int J Mol Sci. 2024 Feb 12;25(4):2199. doi: 10.3390/ijms25042199 (PMC10889672; doi:10.3390/ijms25042199)
Supplement: Supplementary file 1 [file ijms-25-02199-s001.zip]

Archive with 1 entries (1 files):
- ijms-2735583-supplementary.pdf
